# Supplementary material for: Are Suggested Hiking Times Accurate? A Validation of Hiking Time Estimations for Preventive Measures in Mountains
Source: Medicina (Kaunas). 2025 Jan 14;61(1):115. doi: 10.3390/medicina61010115 (PMC11766859; doi:10.3390/medicina61010115)
Supplement: Supplementary file 1 [file medicina-61-00115-s001.zip]

Archive with 1 entries (1 files):
- medicina-3386819-supplementary.pdf
